# Supplementary material for: Functional and Immunologic Mapping of Domains of the Reticulocyte-Binding Protein Plasmodium vivax PvRBP2a
Source: J Infect Dis. 2024 Mar 5;230(3):e737–42. doi: 10.1093/infdis/jiae111 (PMC11420707; doi:10.1093/infdis/jiae111)
Supplement: jiae111_Supplementary_Data [file jiae111_supplementary_data.zip]

Archive with 8 entries (8 files):
- PvRBP2aSupplementaryTable1_20230818.xlsx
- PvRBP2aSupplementaryTable2_20230818.xlsx
- PvRBP2aSupplementaryTable3_20231205.xlsx
- PvRBP2a_SupplementaryFigureLegends.docx
- PvRBP2a_SupplementaryMethods_20231214_clean.docx
- SupplementaryFigure1_20231205.TIF
- SupplementaryFigure2_20231205.TIF
- SupplementaryFigure3_20231205.TIF
