# Supplementary material for: Functional and Immunologic Mapping of Domains of the Reticulocyte-Binding Protein Plasmodium vivax PvRBP2a
Source: J Infect Dis. 2024 Mar 5;230(3):e737–42. doi: 10.1093/infdis/jiae111 (PMC11420707; doi:10.1093/infdis/jiae111)
Supplement: jiae111_Supplementary_Data [file jiae111_supplementary_data.zip › PvRBP2aSupplementaryTable1_20230818.xlsx]

## Sheet: Sheet1
Peptide ID#	Sequence	Amino acid number
PepLib_1	ESNRIKAYKLKKEPKLWP	PvRBP2a23-40
PepLib_2	KLKKEPKLWPLQDSLNES	PvRBP2a31-48
PepLib_3	WPLQDSLNESDKFEYTNG	PvRBP2a39-56
PepLib_4	ESDKFEYTNGGKENPPNF	PvRBP2a47-64
PepLib_5	NGGKENPPNFFSSNVKAH	PvRBP2a55-72
PepLib_6	NFFSSNVKAHNKKEGKKY	PvRBP2a63-80
PepLib_7	AHNKKEGKKYEQNLSLPD	PvRBP2a71-88
PepLib_8	KYEQNLSLPDNTSFVTVK	PvRBP2a79-96
PepLib_9	PDNTSFVTVKNYNYTRTP	PvRBP2a87-104
PepLib_10	VKNYNYTRTPSHHAYIRR	PvRBP2a95-112
PepLib_11	TPSHHAYIRRDNTHTNST	PvRBP2a103-120
PepLib_12	RRDNTHTNSTNNNQIRNV	PvRBP2a111-128
PepLib_13	STNNNQIRNVPKELNPRE	PvRBP2a119-136
PepLib_14	NVPKELNPREFLFTPKNQ	PvRBP2a127-144
PepLib_15	REFLFTPKNQISASLIQT	PvRBP2a135-152
PepLib_16	NQISASLIQTNGPVAPMD	PvRBP2a143-160
PepLib_17	QTNGPVAPMDILRYLDFS	PvRBP2a151-168
PepLib_18	MDILRYLDFSNSSGQIIS	PvRBP2a159-176
PepLib_19	FSNSSGQIISTVYPFYVQ	PvRBP2a167-184
PepLib_20	ISTVYPFYVQMNYFAEIK	PvRBP2a175-192
PepLib_21	VQMNYFAEIKYYITYHYE	PvRBP2a183-200
PepLib_22	IKYYITYHYEAKKNYDEA	PvRBP2a191-208
PepLib_23	YEAKKNYDEAYNQSVNPL	PvRBP2a199-216
PepLib_24	EAYNQSVNPLMSSIQNQI	PvRBP2a207-224
PepLib_25	PLMSSIQNQINSCVPKKA	PvRBP2a215-232
PepLib_26	QINSCVPKKAALEKTIFV	PvRBP2a223-240
PepLib_27	KAALEKTIFVLEYPENHN	PvRBP2a231-248
PepLib_28	FVLEYPENHNINLSNYEA	PvRBP2a239-256
PepLib_29	HNINLSNYEAKHNEYKQQ	PvRBP2a247-264
PepLib_30	EAKHNEYKQQLDAYKNCV	PvRBP2a255-272
PepLib_31	QQLDAYKNCVQANMESYT	PvRBP2a263-280
PepLib_32	CVQANMESYTDRMSKFNE	PvRBP2a271-288
PepLib_33	YTDRMSKFNEKIYSILNS	PvRBP2a279-296
PepLib_34	NEKIYSILNSVKCTDACE	PvRBP2a287-304
PepLib_35	NSVKCTDACETDTYEIML	PvRBP2a295-312
PepLib_36	CETDTYEIMLEIYVERVK	PvRBP2a303-320
PepLib_37	MLEIYVERVKEVNHNNYV	PvRBP2a311-328
PepLib_38	VKEVNHNNYVNYLSTLKA	PvRBP2a319-336
PepLib_39	YVNYLSTLKASLQLGVTL	PvRBP2a327-344
PepLib_40	KASLQLGVTLMLKVKQEI	PvRBP2a335-352
PepLib_41	TLMLKVKQEIDNNVTISA	PvRBP2a343-360
PepLib_42	EIDNNVTISAINFLQEEM	PvRBP2a351-368
PepLib_43	SAINFLQEEMLDIITIGE	PvRBP2a359-376
PepLib_44	EMLDIITIGEAHTGKIIH	PvRBP2a367-384
PepLib_45	GEAHTGKIIHGKENVLKL	PvRBP2a375-392
PepLib_46	IHGKENVLKLQNNNIPPQ	PvRBP2a383-400
PepLib_47	KLQNNNIPPQVPLSTLKK	PvRBP2a391-408
PepLib_48	PQVPLSTLKKLYFDSANF	PvRBP2a399-416
PepLib_49	KKLYFDSANFYATYKFSL	PvRBP2a407-424
PepLib_50	NFYATYKFSLKRADTTTA	PvRBP2a415-432
PepLib_51	SLKRADTTTAALKEKGKL	PvRBP2a423-440
PepLib_52	TAALKEKGKLLANLYNKL	PvRBP2a431-448
PepLib_53	KLLANLYNKLITYVSEKI	PvRBP2a439-456
PepLib_54	KLITYVSEKIDKNLDSLY	PvRBP2a447-464
PepLib_55	KIDKNLDSLYFISKSESM	PvRBP2a455-472
PepLib_56	LYFISKSESMISEFEDTF	PvRBP2a463-480
PepLib_57	SMISEFEDTFKAGTEASK	PvRBP2a471-488
PepLib_58	TFKAGTEASKENSSITAD	PvRBP2a479-496
PepLib_59	SKENSSITADYARYSNLQ	PvRBP2a487-504
PepLib_60	ADYARYSNLQIIDIKSKY	PvRBP2a495-512
PepLib_61	LQIIDIKSKYDYKITELK	PvRBP2a503-520
PepLib_62	KYDYKITELKKYLNQLKV	PvRBP2a511-528
PepLib_63	LKKYLNQLKVLISPMKDL	PvRBP2a519-536
PepLib_64	KVLISPMKDLYNLNSLQK	PvRBP2a527-544
PepLib_65	DLYNLNSLQKDQRDSVRS	PvRBP2a535-552
PepLib_66	QKDQRDSVRSIRSSDSSP	PvRBP2a543-560
PepLib_67	RSIRSSDSSPQEKVSALL	PvRBP2a551-568
PepLib_68	SPQEKVSALLNFLSTIKE	PvRBP2a559-576
PepLib_69	LLNFLSTIKEENGTVLEN	PvRBP2a567-584
PepLib_70	KEENGTVLENFKNIERYY	PvRBP2a575-592
PepLib_71	ENFKNIERYYEQGKPLKG	PvRBP2a583-600
PepLib_72	YYEQGKPLKGTLEGLIKM	PvRBP2a591-608
PepLib_73	KGTLEGLIKMIKTYEQDI	PvRBP2a599-616
PepLib_74	KMIKTYEQDIVNLIDNEK	PvRBP2a607-624
PepLib_75	DIVNLIDNEKHNRSYKDD	PvRBP2a615-632
PepLib_76	EKHNRSYKDDIKNKIIYI	PvRBP2a623-640
PepLib_77	DDIKNKIIYITEKTDAIK	PvRBP2a631-648
PepLib_78	YITEKTDAIKDIIPLNEE	PvRBP2a639-656
PepLib_79	IKDIIPLNEEVDNIIKQI	PvRBP2a647-664
PepLib_80	EEVDNIIKQIEKLFNEDL	PvRBP2a655-672
PepLib_81	QIEKLFNEDLFHEGLPNM	PvRBP2a663-680
PepLib_82	DLFHEGLPNMEKLKKEKE	PvRBP2a671-688
PepLib_83	NMEKLKKEKEKIKATIKS	PvRBP2a679-696
PepLib_84	KEKIKATIKSLNTNFYDG	PvRBP2a687-704
PepLib_85	KSLNTNFYDGDLKELVDD	PvRBP2a695-712
PepLib_86	DGDLKELVDDMLNFVYKH	PvRBP2a703-720
PepLib_87	DDMLNFVYKHSDFYNQAY	PvRBP2a711-728
PepLib_88	KHSDFYNQAYAKGDVVNL	PvRBP2a719-736
PepLib_89	AYAKGDVVNLQKEAEQEY	PvRBP2a727-744
PepLib_90	NLQKEAEQEYEKITKLKS	PvRBP2a735-752
PepLib_91	EYEKITKLKSNNIPQMLK	PvRBP2a743-760
PepLib_92	KSNNIPQMLKDLKSESKQ	PvRBP2a751-768
