# Supplementary material for: Functional and Immunologic Mapping of Domains of the Reticulocyte-Binding Protein Plasmodium vivax PvRBP2a
Source: J Infect Dis. 2024 Mar 5;230(3):e737–42. doi: 10.1093/infdis/jiae111 (PMC11420707; doi:10.1093/infdis/jiae111)
Supplement: jiae111_Supplementary_Data [file jiae111_supplementary_data.zip › PvRBP2aSupplementaryTable2_20230818.xlsx]

## Sheet: Sheet1
Amino Acid Position No.	Reference Allele (SAL1)	Alt Allele	Alt Allele Frequency (%)
30	Y	C	1.01351
63	N	I	0.929368
84	L	F	0.167785
111	R	I	0.723327
114	N	S	0.169205
155	P	L	1.24777
168	S	L	0.711744
186	N	S	89.1892
219	S	R	10.3825
258	H	Y	0.172712
276	M	K	2.5641
277	E	K	15.3448
285	K	N	10.5263
288	E	K	0.172414
289	K	E	6.57439
304	E	K	26.3451
306	D	V	6.66667
351	E	Q	3.09091
384	H	N	1.09091
399	P	S	60.6947
400	Q	K	1.27042
415	N	S	0.554529
421	K	M	1.47059
438	G	E	28.1664
453	S	R	1.11317
460	L	W	0.686106
461	D	G	0.515464
469	S	G	12.7341
487	S	G	0.169205
488	K	R	0.168919
489	E	K	0.185529
507	D	Y	0.168919
511	K	M	13.3333
525	Q	K	0.34188
540	N	S	2.59067
552	S	R	0.172117
557	D	N	69.305
573	T	K	31.5299
574	I	V	0.750469
576	E	K	0.372439
578	N	D	2.42086
583	E	Q	0.702988
587	N	I	0.798403
611	T	A	5.80524
612	Y	H	0.348432
613	E	K	2.63653
615	D	N	0.761905
634	K	E	7.29783
672	L	I	0.176991
675	E	K	0.19305
706	L	S	0.173913
707	K	T	0.173611
713	M	I	0.174216
717	V	F	0.866551
718	Y	N	2.06767
719	K	E	0.564972
720	H	R	0.948767
725	N	D	98.524
731	G	E	0.188679
732	D	N	1.3913
814	Q	H	1.54639
817	E	D	3.14815
829	E	D	0.17094
868	Q	E	0.343053
912	G	S	0.176056
916	I	K	0.383877
918	A	T	1.41593
932	R	E	18.9922
934	V	A	0.176367
940	Q	R	0.176678
943	E	K	1.6791
1006	R	T	17.5439
1033	T	A	0.177305
1071	K	I	6.2167
1090	Q	E	1.15163
1093	E	K	3.63985
1121	S	R	0.348432
1148	I	V	0.383142
1186	E	D	0.35461
1199	S	N	0.386847
1251	E	K	0.341297
1268	D	Y	0.170068
1278	Q	E	7.6779
1284	E	K	1.52284
1325	D	Y	0.547445
1337	K	E	0.169205
1347	N	D	3.86029
1355	V	M	0.169779
1364	S	P	0.170648
1367	I	V	0.170648
1374	S	G	0.559701
1384	Q	K	0.373134
1440	K	E	0.352734
1458	E	K	4.90196
1469	A	S	0.773694
1472	D	Y	9.80769
1478	E	K	0.772201
1481	E	K	5.09666
1483	K	R	0.175131
1486	Q	E	0.383142
1502	D	V	0.344828
1507	T	N	0.170648
1528	N	T	0.361664
1554	M	K	0.171233
1565	Q	R	0.171821
1566	E	G	0.171233
1602	T	I	42.8835
1617	L	V	89.6422
1660	Y	C	2.0339
1688	T	A	0.171821
1737	S	F	5.30165
1738	L	F	0.552486
1740	N	D	26.3254
1743	D	N	3.24427
1745	N	K	86.3039
1748	N	D	0.187617
1774	F	Y	0.17094
1847	E	D	0.556586
1906	A	E	3.00353
1907	K	M	6.32911
1996	A	V	24.7655
2070	M	I	5.51601
2101	S	T	0.17452
2113	T	A	0.693241
2117	E	Q	0.372439
2128	M	I	0.341297
2179	K	Q	0.92081
2180	K	E	8.92532
2184	Q	E	71.2454
2187	A	E	0.725953
2197	Y	H	0.337268
2215	H	P	0.757576
2237	S	A	0.856164
2267	K	M	27.2045
2282	Q	E	1.50376
2288	N	T	0.564972
2312	V	M	0.170068
2315	A	S	1.30354
2324	R	I	76.0949
2365	G	D	4.15094
2369	E	A	93.1608
2402	Y	H	0.740741
2405	Y	N	3.21489
2430	F	L	6.13027
2451	G	E	1.83486
2457	R	S	3.14815
2463	G	A	7.44501
2465	N	S	0.544465
2486	V	A	11.414
