# Supplementary material for: Functional and Immunologic Mapping of Domains of the Reticulocyte-Binding Protein Plasmodium vivax PvRBP2a
Source: J Infect Dis. 2024 Mar 5;230(3):e737–42. doi: 10.1093/infdis/jiae111 (PMC11420707; doi:10.1093/infdis/jiae111)
Supplement: jiae111_Supplementary_Data [file jiae111_supplementary_data.zip › PvRBP2aSupplementaryTable3_20231205.xlsx]

## Sheet: Sheet1
	Age	Gender
Seropositive 1	20	F
Seropositive 2	13	M
Seropositive 3	27	M
Seropositive 4	47	M
Seropositive 5	2	F
Seropositive 6	27	M
Seropositive 7	29	M
Seropositive 8	23	M
Seropositive 9	44	M
Seropositive 10	25	F
Seropositive 11	9	M
Seropositive 12	33	M
Seropositive 13	27	M
Seropositive 14	8	M
Seropositive 15	14	M
Seropositive 16	5	M
Seropositive 17	22	M
Seropositive 18	3	F
Seropositive 19	12	F
Seropositive 20	17	M
